# Supplementary material for: Application of Combined Long Amplicon Sequencing (CoLAS) for Genetic Analysis of Neurofibromatosis Type 1: A Pilot Study
Source: Curr Issues Mol Biol. 2021 Jul 23;43(2):782–801. doi: 10.3390/cimb43020057 (PMC8929138; doi:10.3390/cimb43020057)
Supplement: Supplementary file 1 [file cimb-43-00057-s001.zip]

Archive with 1 entries (1 files):
- cimb-1266797-supplementary.pdf
